# Supplementary material for: Assessment of MRI issues at 3-Tesla for metallic surgical implants: findings applied to 61 additional skin closure staples and vessel ligation clips
Source: J Cardiovasc Magn Reson. 2012 Jan 9;14(1):3. doi: 10.1186/1532-429X-14-3 (PMC3275510; doi:10.1186/1532-429X-14-3)
Supplement: Additional file 1 — Appendix 1. In consideration of the materials and sizes associated with the skin closure staple (Visistat Skin Stapler, staple, Polytetrafluoroethylene, PTFE, coated 316L/316LVM stainless steel; Teleflex Medical, Durham, NC) and vessel ligation clip (Hemoclip Traditional, stainless steel; Teleflex Medical, Durham, NC) that underwent MRI testing for magnetic field interactions, MRI-related heating, and artifacts at 3-Tesla, the findings from this investigation pertain to those surgical implants listed in Appendix 1. *Denotes the particular surgical implant that underwent MRI testing. These surgical implants are listed alphabetically in "MR conditional" and "MR safe" categories. Note that nine surgical implants made from nonmetallic, non-conducting materials are "MR safe" according to current criteria and labeling terminology [13,14]. [file 1532-429X-14-3-S1.XLS]

## Sheet: Ligating Clips Dimensions
Appendix I
MR Conditional Surgical Implants
Product	Material	Product Code	Intended Use	Size	Open Clip/Staple Width (mm)	Open Clip/Staple Height (mm)
Hem-o-lok	Acetal Homopolymer (Tenac 5010)	544250	Vessel Ligation	Extra Large (7-16 mm)	18.034	13.843
Hem-o-lok	Acetal Homopolymer (Tenac 5010)	544240	Vessel Ligation	Large (5-13 mm)	14.6304	9.2964
Hem-o-lok	Acetal Homopolymer (Tenac 5010)	544220	Vessel Ligation	Medium (2-7 mm)	8.5852	6.3246
Hem-o-lok	Acetal Homopolymer (Tenac 5010)	544230	Vessel Ligation	Medium-Large (3-10 mm)	11.7094	8.35152
Hem-o-lok	Acetal Homopolymer (Tenac 5010)	544210	Vessel Ligation	Small (1-3 mm)	4.59486	3.2131
Hem-o-lok	Acetal Homopolymer (Tenac 5010)	544214	Vessel Ligation	Small (1-3 mm)	4.59486	3.2131
Hem-o-lok Automatic	Acetal Homopolymer (Tenac 5010)	543181	Vessel Ligation	Large (5-13 mm)	14.6304	9.2964
Hem-o-lok Automatic	Acetal Homopolymer (Tenac 5010)	543965	Vessel Ligation	Medium-Large (3-10 mm)	11.7094	8.35152
Hemoclip Plus	Titanium	533872	Vessel Ligation	Large	6.985	10.414
Hemoclip Plus	Titanium	533870	Vessel Ligation	Large w/tape	6.985	10.414
Hemoclip Plus	Titanium	533702	Vessel Ligation	Medium	5.08	4.445
Hemoclip Plus	Titanium	533802	Vessel Ligation	Medium	5.08	4.445
Hemoclip Plus	Titanium	533700	Vessel Ligation	Medium w/tape	5.08	4.445
Hemoclip Plus	Titanium	533800	Vessel Ligation	Medium w/tape	5.08	4.445
Hemoclip Plus	Titanium	533862	Vessel Ligation	Medium-large	5.588	7.4676
Hemoclip Plus	Titanium	533860	Vessel Ligation	Medium-Large w/tape	5.588	7.4676
Hemoclip Plus	Titanium	533737	Vessel Ligation	Small	2.4384	2.6035
Hemoclip Plus	Titanium	533837	Vessel Ligation	Small	2.4384	2.6035
Hemoclip Plus	Titanium	534737	Vessel Ligation	Small Strongpoint	2.4384	2.6035
Hemoclip Plus	Titanium	534837	Vessel Ligation	Small Strongpoint	2.4384	2.6035
Hemoclip Plus	Titanium	534735	Vessel Ligation	Small Strongpoint w/tape	2.4384	2.6035
Hemoclip Plus	Titanium	534835	Vessel Ligation	Small Strongpoint w/tape	2.4384	2.6035
Hemoclip Plus	Titanium	533735	Vessel Ligation	Small w/tape	2.4384	2.6035
Hemoclip Plus	Titanium	533835	Vessel Ligation	Small w/tape	2.4384	2.6035
Hemoclip Plus Automatic	Titanium	527100	Vessel Ligation	Medium	5.08	4.445
Hemoclip Traditional	Tantalum	523170	Vessel Ligation	Large	6.985	10.414
Hemoclip Traditional	Tantalum	523370	Vessel Ligation	Large	6.985	10.414
Hemoclip Traditional	316 Stainless Steel	523470	Vessel Ligation	Large	6.985	10.414
Hemoclip Traditional*	316 Stainless Steel	523670	Vessel Ligation	Large	6.985	10.414
Hemoclip Traditional	Titanium	523700	Vessel Ligation	Medium	5.08	4.445
Hemoclip Traditional	Titanium	523800	Vessel Ligation	Medium	5.08	4.445
Hemoclip Traditional	Tantalum	523100	Vessel Ligation	Medium	5.08	4.445
Hemoclip Traditional	Tantalum	523300	Vessel Ligation	Medium	5.08	4.445
Hemoclip Traditional	316 Stainless Steel	523400	Vessel Ligation	Medium	5.08	4.445
Hemoclip Traditional	316 Stainless Steel	523600	Vessel Ligation	Medium	5.08	4.445
Hemoclip Traditional	Titanium	523760	Vessel Ligation	Medium-Large	5.588	7.4676
Hemoclip Traditional	Titanium	523860	Vessel Ligation	Medium-Large	5.588	7.4676
Hemoclip Traditional	Tantalum	523160	Vessel Ligation	Medium-Large	5.588	7.4676
Hemoclip Traditional	Tantalum	523360	Vessel Ligation	Medium-Large	5.588	7.4676
Hemoclip Traditional	316 Stainless Steel	523460	Vessel Ligation	Medium-Large	5.588	7.4676
Hemoclip Traditional	316 Stainless Steel	523660	Vessel Ligation	Medium-Large	5.588	7.4676
Hemoclip Traditional	Titanium	523735	Vessel Ligation	Small	2.4384	2.6035
Hemoclip Traditional	Titanium	523835	Vessel Ligation	Small	2.4384	2.6035
Hemoclip Traditional	Tantalum	523135	Vessel Ligation	Small	2.4384	2.6035
Hemoclip Traditional	Tantalum	523335	Vessel Ligation	Small	2.4384	2.6035
Hemoclip Traditional	316 Stainless Steel	523435	Vessel Ligation	Small	2.4384	2.6035
Hemoclip Traditional	316 Stainless Steel	523635	Vessel Ligation	Small	2.4384	2.6035
Hemoclip Traditional	Titanium	523770	Vessel Ligation	Large	6.985	10.414
Hemoclip Traditional	Titanium	523870	Vessel Ligation	Large	6.985	10.414
Horizon	Titanium	004200	Vessel Ligation	Large	10.9474	10.7442
Horizon	Titanium	004204	Vessel Ligation	Large	10.9474	10.7442
Horizon	Titanium	002200	Vessel Ligation	Medium	5.8928	4.9784
Horizon	Titanium	002204	Vessel Ligation	Medium	5.8928	4.9784
Horizon	Titanium	003200	Vessel Ligation	Medium - Large	8.4582	7.747
Horizon	Titanium	003204	Vessel Ligation	Medium - Large	8.4582	7.747
Horizon	Titanium	005200	Vessel Ligation	Microclip	3.0734	2.1336
Horizon	Titanium	001200	Vessel Ligation	Small	3.8862	3.0226
Horizon	Titanium	001204	Vessel Ligation	Small	3.8862	3.0226
Horizon	Titanium	001201	Vessel Ligation	Small - Wide	3.8862	3.0226
Horizon	Titanium	001205	Vessel Ligation	Small - Wide	3.8862	3.0226
Visistat Disposable Skin Stapler	Polytetrafluoroethylene (PTFE) 316L/316LVM stainless steel wire	528135	Skin Closure	35 Regular (35R)	10.795	2.8956
Visistat Skin Stapler*	Polytetrafluoroethylene (PTFE) coated 316L/316LVM stainless steel wire	528235	Skin Closure	35 Wide (35W)	14.0335	3.302
MR Safe Surgical Implants
Product	Material	Product Code	Intended Use	Size	Open Clip/Staple Width (mm)	Open Clip/Staple Height (mm)
Hem-o-lok	Acetal Homopolymer (Tenac 5010)	544250	Vessel Ligation	Extra Large (7-16 mm)	18.034	13.843
Hem-o-lok	Acetal Homopolymer (Tenac 5010)	544240	Vessel Ligation	Large (5-13 mm)	14.6304	9.2964
Hem-o-lok	Acetal Homopolymer (Tenac 5010)	544220	Vessel Ligation	Medium (2-7 mm)	8.5852	6.3246
Hem-o-lok	Acetal Homopolymer (Tenac 5010)	544230	Vessel Ligation	Medium-Large (3-10 mm)	11.7094	8.35152
Hem-o-lok	Acetal Homopolymer (Tenac 5010)	544210	Vessel Ligation	Small (1-3 mm)	4.59486	3.2131
Hem-o-lok	Acetal Homopolymer (Tenac 5010)	544214	Vessel Ligation	Small (1-3 mm)	4.59486	3.2131
Hem-o-lok Automatic	Acetal Homopolymer (Tenac 5010)	543181	Vessel Ligation	Large (5-13 mm)	14.6304	9.2964
Hem-o-lok Automatic	Acetal Homopolymer (Tenac 5010)	543965	Vessel Ligation	Medium-Large (3-10 mm)	11.7094	8.35152
Raney Clip	Ticona Nylon MT24V01	658505	Vessel Ligation	Standard	15.875	9.779
